# Supplementary material for: Pharmacological Targeting of Bcl-2 Induces Caspase 3-Mediated Cleavage of HDAC6 and Regulates the Autophagy Process in Colorectal Cancer
Source: Int J Mol Sci. 2023 Apr 3;24(7):6662. doi: 10.3390/ijms24076662 (PMC10095469; doi:10.3390/ijms24076662)
Supplement: Supplementary file 1 [file ijms-24-06662-s001.zip]

Archive with 1 entries (1 files):
- ijms-2215026-supplementary.pdf
